# Supplementary material for: Essential Oil of Lippia origanoides Kunth: Nanoformulation, Anticholinesterase Activity, and Molecular Docking
Source: Molecules. 2025 Mar 31;30(7):1554. doi: 10.3390/molecules30071554 (PMC11990080; doi:10.3390/molecules30071554)
Supplement: Supplementary file 1 [file molecules-30-01554-s001.zip]

Archive with 1 entries (1 files):
- molecules-3471133-supplementary.pdf
